# Supplementary material for: Corneal Artificial Endothelial Layer (EndoArt): Literature Review and Our Experience
Source: J Clin Med. 2024 Oct 30;13(21):6520. doi: 10.3390/jcm13216520 (PMC11547167; doi:10.3390/jcm13216520)
Supplement: Supplementary file 1 [file jcm-13-06520-s001.zip]

Archive with 1 entries (1 files):
- jcm-3256879-supplementary.mp4
